# Supplementary material for: Perianal Structures in Non-Myrmecophilous Aphids (Hemiptera, Aphididae)
Source: Insects. 2023 May 16;14(5):471. doi: 10.3390/insects14050471 (PMC10231127; doi:10.3390/insects14050471)
Supplement: Supplementary file 1 [file insects-14-00471-s001.zip]

Archive with 1 entries (1 files):
- insects-2365261-supplementary.pdf
